# Supplementary material for: Size Effect of Graphene Oxide on Graphene-Aerogel-Supported Au Catalysts for Electrochemical CO2 Reduction
Source: Materials (Basel). 2023 Nov 5;16(21):7042. doi: 10.3390/ma16217042 (PMC10650518; doi:10.3390/ma16217042)
Supplement: Supplementary file 1 [file materials-16-07042-s001.zip]

Archive with 1 entries (1 files):
- materials-2689475-supplementary.pdf
